# Supplementary material for: A multidimensional measure of polypharmacy for older adults using the Health and Retirement Study
Source: Sci Rep. 2021 Apr 22;11:8783. doi: 10.1038/s41598-021-86331-x (PMC8062687; doi:10.1038/s41598-021-86331-x)
Supplement: Supplementary file 2 — Supplementary Table 1. [file 41598_2021_86331_MOESM2_ESM.xlsx]

## Sheet: Sheet1
	Supplementary Table 1. Model fit for LCA models with 1-10 classes
	Number of classes	LLa	AICb	Δ AIC	aBICc	Δ aBIC	Entropy
	1	-27595	55227	–	55272	–	–
	2	-26498	53058	-2169	53135	-2137	0.79
	3	-25913	51914	-1143	52024	-1111	0.86
	4	-25437	50987	-927	51129	-895	0.89
	5	-25146	50433	-554	50607	-522	0.91
	6	-24890	49946	-486	50153	-454	0.89
	7	-24688	49568	-378	49807	-346	0.9
	8	-22725	45668	-3900	45939	-3868	0.94
	9	-22576	45396	-272	45700	-240	0.92
	10	-22373	45016	-379	45353	-347	0.93
	Notes:
	a Log-likelihood, lower indicates better relative model fit
	b Akaike information criterion, lower indicates better relative model fit
	c Sample size adjusted Bayesian information criterion, lower indicates better relative model fit
