# Supplementary material for: A multidimensional measure of polypharmacy for older adults using the Health and Retirement Study
Source: Sci Rep. 2021 Apr 22;11:8783. doi: 10.1038/s41598-021-86331-x (PMC8062687; doi:10.1038/s41598-021-86331-x)
Supplement: Supplementary file 3 — Supplementary Table 2. [file 41598_2021_86331_MOESM3_ESM.xlsx]

## Sheet: Sheet1
	Supplementary Table 2: Demographic and clincal characteristics of included vs. excluded samples
				Subsample
				All available participants (n=3536)	Included analytical sample (n=2141)	Excluded participants (n=1395)	Not taking any medications (n=88*)
	Age		Mean (SD)	74.6 (8.2)	71.0 (5.1)	80.2 (9.0)	71.6 (7.9)
	Female		N (%)	2046 (58)	1244 (58)	802 (57)	48 (55)
	Ethnicity
		White/caucasian	N (%)	2922 (83)	1759 (82)	1163 (83)	71 (81)
		Black/African American	N (%)	473 (13)	298 (14)	175 (13)	11 (12)
		Other	N (%)	141 (4)	84 (4)	57 (4)	6 (7)
	Cohabiting		N (%)	2077 (59)	1405 (66)	672 (49)	52 (60)
	Number chronic health conditions
		0-1	N (%)	1093 (31)	598 (28)	495 (35)	64 (73)
		2-3	N (%)	1793 (51)	1138 (53)	655 (47)	21 (24)
		3+	N (%)	650 (18)	405 (19)	245 (18)	3 (3)
	Specific chronic health conditions
		High blood pressure	N (%)	2171 (62)	1407 (67)	764 (55)	16 (19)
		Diabetes	N (%)	738 (21)	497 (24)	241 (18)	3 (3)
		Cancer	N (%)	580 (17)	347 (16)	233 (17)	6 (7)
		Lung diseas	N (%)	381 (11)	246 (12)	135 (10)	4 (5)
		Heart problem	N (%)	990 (28)	569 (27)	421 (31)	10 (12)
		Stroke	N (%)	334 (10)	190 (9)	144 (10)	6 (7)
		Arthritis	N (%)	2304 (66)	1407 (67)	897 (65)	47 (55)
	CES-D Depression		N (%)	519 (16)	327 (16)	192 (15)	12 (15)
	Reports 1+ difficulties with ADLs		N (%)	686 (20)	367 (17)	319 (23)	11 (13)
	Notes.
	* This refers to any participants who were taking 0 prescription medications, of all available participants (i.e. 88/3336)
