# Supplementary material for: A multidimensional measure of polypharmacy for older adults using the Health and Retirement Study
Source: Sci Rep. 2021 Apr 22;11:8783. doi: 10.1038/s41598-021-86331-x (PMC8062687; doi:10.1038/s41598-021-86331-x)
Supplement: Supplementary file 4 — Supplementary Table 3. [file 41598_2021_86331_MOESM4_ESM.xlsx]

## Sheet: Sheet1
	Supplementary Table 3: Cox Proportion Hazards model for 9-year mortality
			Features based on latent class membership from 4-class model			Features based on taking 5+ concurrent prescription medications			Features based on taking 9+ concurrent prescription medications
			Unadjusted	Adjusted1		Unadjusted	Adjusted1		Unadjusted	Adjusted1
	Hazard ratios
		Class 1	2.06 [1.70, 2.49]	1.52 [1.23, 1.87]
		Class 2	(Reference category)
		Class 3	1.46 [1.02, 2.08]	1.39 [0.96, 1.99]
		Class 4	2.19 [1.70, 2.82]	1.85 [1.42, 2.42]
		5+ medications				2.11 [1.78, 2.51]	1.57 [1.29, 1.90]
		9+ medications							2.28 [1.87, 2.78]	1.59 [1.27, 1.98]
	C-index2		0.585 [0.572, 0.599]	0.676 [0.659, 0.693]		0.592 [0.582, 0.603]	0.678 [0.665, 0.694]		0.555 [0.547, 0.564]	0.674 [0.665, 0.688]
	N participants		1935	1935		1935	1935		1935	1935
	Number events observed		555	555		555	555		555	555
	Notes. 1Adjusted for age, sex, education, ethnicity, and chronic health conditions. 2C-index calculated using repeated k-fold cross-validation (10 folds, 100 repetitions); all modelling steps repeated each iteration.
